# Supplementary material for: Cbp1, a fungal virulence factor under positive selection, forms an effector complex that drives macrophage lysis
Source: PLoS Pathog. 2022 Jun 22;18(6):e1010417. doi: 10.1371/journal.ppat.1010417 (PMC9255746; doi:10.1371/journal.ppat.1010417)
Supplement: S1 Table — Peptide data for mass spectrometric analysis of Cbp1 is shown for Cbp1 proteins from G217B, G186AR, H88, Pb03, Es. africans, E. crescens, Es. orientalis, Es. pasteurianus, and the Cbp1 hybrids generated from E. crescens–G217B chimeras and E. crescens–Pb03 chimeras. (XLSX) [file ppat.1010417.s008.xlsx]

## Sheet: G217B Cbp1
Locus	# of identical peptides	# of differing peptides
U	G217B_Cbp1	81	489	0.709	110	11125	4.9	0.714083	4.11682	no description
	Filename	XCorr	DeltCN	Conf%	ObsM+H+	CalcM+H+	PPM	SpR	Prob Score	pI	Ion%	#	Sequence
	step01.7319.7319.2	2.8229	0.108	0.983	949.785	949.426	377.5	2	5.01599	3.55	0.857	4	R.DQPTVGDAF.D
	step01.9008.9008.2	4.0746	0.3928	1	1385.78	1383.62	111.5	1	7.14037	4.14	1	12	R.DQPTVGDAFDRY.N
	step01.11906.11906.2	4.7681	0.408	1	2172.85	2171.04	-89.9	1	7.10461	4.4	0.615	163	R.DQPTVGDAFDRYNEAVKVF.T
	step01.14978.14978.3	2.5262	0.4213	1	2172.99	2171.04	-25	1	6.5102	4.4	0.692	110	R.DQPTVGDAFDRYNEAVKVF.T
	step01.9236.9236.2	2.4024	0.2691	0.982	1268.15	1268.59	-348.1	5	5.42221	4.46	0.722	2	D.QPTVGDAFDRY.N
	step01.12239.12239.2	2.8917	0.2584	1	2056.61	2056.01	-198.7	3	6.73173	4.72	0.423	4	D.QPTVGDAFDRYNEAVKVF.T
	step01.10616.10616.3	2.7863	0.3117	1	2056.63	2056.01	-186.7	1	4.9866	4.72	0.617	7	D.QPTVGDAFDRYNEAVKVF.T
	step01.10712.10712.2	3.5884	0.4448	1	1930.69	1927.95	-140.9	1	7.4413	4.72	0.792	11	Q.PTVGDAFDRYNEAVKVF.T
	step01.10690.10690.3	4.4751	0.4371	1	1929.62	1927.95	-176.2	1	7.99688	4.72	0.667	6	Q.PTVGDAFDRYNEAVKVF.T
	step01.10610.10610.2	3.304	0.2013	1	1830.85	1830.9	-26.9	1	5.17172	4.72	0.696	2	P.TVGDAFDRYNEAVKVF.T
	step01.10618.10618.3	2.8381	0.3469	1	1832.32	1830.9	226	1	5.40303	4.72	0.619	1	P.TVGDAFDRYNEAVKVF.T
	step01.8494.8494.2	3.129	0.1112	0.99	943.719	942.432	301.2	1	6.01454	4.46	1	2	T.VGDAFDRY.N
	step01.10608.10608.2	3.3315	0.3347	1	1730.12	1729.85	153.5	1	6.59432	4.72	0.75	1	T.VGDAFDRYNEAVKVF.T
	step01.10560.10560.2	3.3291	0.1574	0.983	1631.91	1630.79	74.9	1	4.87772	4.72	0.947	3	V.GDAFDRYNEAVKVF.T
	step01.10577.10577.3	3.0606	0.2938	1	1631.59	1630.79	-124.2	1	5.02539	4.72	0.667	1	V.GDAFDRYNEAVKVF.T
	step01.10526.10526.2	3.0669	0.1799	0.983	1573.74	1573.76	-15.5	1	4.16877	4.72	0.889	5	G.DAFDRYNEAVKVF.T
	step01.30257.30257.2	2.7639	0.0994	0.864	1459.88	1458.74	96.4	1	4.54714	6.56	0.737	1	D.AFDRYNEAVKVF.T
	step01.10505.10505.2	2.3667	0.1298	0.795	1388	1387.7	213.5	5	3.93693	6.56	0.722	1	A.FDRYNEAVKVF.T
	step01.10402.10402.2	2.1309	0.1516	0.749	1241.06	1240.63	348.4	1	4.15692	6.56	0.867	5	F.DRYNEAVKVF.T
	step01.10026.10026.3	2.811	0.1295	0.724	1240.32	1240.63	-249.6	6	3.58938	6.56	0.714	1	F.DRYNEAVKVF.T
	step01.10482.10482.2	1.9767	0.0165	0.376	1126.89	1125.61	246.3	13	2.83349	8.8	0.733	1	D.RYNEAVKVF.T
	step01.9276.9276.2	2.6137	0.1616	1	969.597	969.504	95.6	2	5.2138	6.56	0.929	2	R.YNEAVKVF.T
	step01.4886.4886.2	2.9489	0.082	0.964	819.555	819.432	150.7	4	5.99167	10.06	0.923	5	F.TRLSSAAN.C
	step01.4858.4858.2	3.0675	0.3975	1	979.666	979.462	207.9	1	7.19608	8.26	1	4	F.TRLSSAANC.N
	step01.5198.5198.2	2.9846	0.1853	1	1093.5	1093.51	-2.3	1	6.71937	8.26	0.933	4	F.TRLSSAANCN.W
	step01.8589.8589.2	4.3685	0.2953	1	1279.45	1279.58	-103.1	1	8.58366	8.26	1	2	F.TRLSSAANCNW.P
	step01.8420.8420.2	4.7404	0.485	1	1463.65	1463.67	-13.9	1	8.45823	8.26	1	7	F.TRLSSAANCNWPS.C
	step01.10202.10202.2	4.9933	0.5306	1	1736.97	1736.78	106.3	1	9.25427	8.04	1	8	F.TRLSSAANCNWPSCL.S
	step01.10232.10232.3	3.4737	0.4291	1	1738.33	1736.78	-263.5	1	6.91087	8.04	0.769	4	F.TRLSSAANCNWPSCL.S
	step01.9963.9963.2	3.9356	0.4985	1	1636.95	1635.74	125.9	1	8.21914	8.04	1	3	T.RLSSAANCNWPSCL.S
	step01.9492.9492.2	2.4001	0.2892	1	1478.86	1479.64	-527.6	1	6.64538	6.12	0.8	2	R.LSSAANCNWPSCL.S
	step01.5865.5865.2	2.2281	0.0736	0.689	909.097	909.352	-280	4	4.19922	6.12	0.75	1	L.SSAANCNW.P
	step01.5848.5848.2	2.5671	0.2094	0.984	1093.84	1093.44	366.5	1	4.98292	6.12	0.923	2	L.SSAANCNWPS.C
	step01.9074.9074.2	2.8222	0.0815	0.843	1367.67	1366.55	87.2	16	3.5423	6.12	0.706	1	L.SSAANCNWPSCL.S
	step01.8259.8259.2	2.5692	0.2938	1	1454.84	1453.58	173.1	1	5.1801	6.12	0.737	2	L.SSAANCNWPSCLS.S
	step01.8996.8996.2	3.1317	0.3071	1	1279.63	1279.52	87.2	1	5.441	6.12	0.938	2	S.SAANCNWPSCL.S
	step01.10420.10420.2	3.6158	0.3864	1	1566.72	1566.67	32.4	1	6.99683	6.12	0.95	1	S.SAANCNWPSCLSSL.S
	step01.9051.9051.2	1.9466	0.0946	0.657	936.063	936.37	-327.7	1	3.79533	6.12	0.917	2	N.CNWPSCL.S
	step01.10455.10455.2	2.6895	0.3166	1	1223.65	1223.52	110.3	1	5.02298	6.12	0.938	2	N.CNWPSCLSSL.S
	step01.10518.10518.2	2.0697	0.1374	0.709	1063.65	1063.49	151.6	2	3.82919	6.12	0.929	2	C.NWPSCLSSL.S
	step01.7004.7004.2	2.8081	0.2099	0.981	1053.36	1053.49	-117.2	1	5.85413	6.12	0.875	3	L.SSLSASSAACI.A
	step01.6848.6848.2	2.9789	0.401	1	1126.2	1124.53	-290.4	1	6.4795	6.12	0.889	2	L.SSLSASSAACIA.A
	step01.6194.6194.2	1.9491	0.1335	0.567	1063.31	1064.5	-1125.3	4	3.90002	6.12	0.75	2	L.SASSAACIAAVG.E
	step01.6465.6465.2	2.9339	0.2698	1	1193.36	1193.55	-154.9	1	4.72231	3.75	0.8	2	L.SASSAACIAAVGE.L
	step01.9332.9332.2	3.774	0.268	1	1306.65	1306.63	15.2	1	6.17383	3.75	0.955	2	L.SASSAACIAAVGEL.G
	step01.8804.8804.2	3.87	0.3402	1	1364.68	1363.65	17.4	1	6.2362	3.75	0.909	3	L.SASSAACIAAVGELG.L
	step01.10250.10250.2	4.2568	0.4648	1	1591.78	1591.76	12.3	1	7.8856	3.55	0.929	3	L.SASSAACIAAVGELGLD.I
	step01.14804.14804.2	4.2459	0.5309	1	1915.45	1914.98	244.7	1	9.30104	3.55	0.867	12	L.SASSAACIAAVGELGLDIPL.D
	step01.12536.12536.2	3.236	0.2438	1	1281.42	1280.75	-253.5	1	5.71739	3.55	0.947	6	C.IAAVGELGLDIPL.D
	step01.11993.11993.2	2.9889	0.2788	1	1168.8	1167.66	114.8	2	5.06815	3.55	0.667	4	I.AAVGELGLDIPL.D
	step01.4725.4725.2	2.6976	0.2295	1	895.38	893.403	-33.2	1	5.76305	3.75	1	4	L.DLACAATAT.T
	step01.4892.4892.2	2.899	0.4678	1	994.099	994.451	-354.4	1	8.8126	3.75	1	2	L.DLACAATATT.S
	step01.5541.5541.2	3.3856	0.1695	0.981	1382.61	1382.61	0.7	1	8.25964	3.55	0.826	2	L.DLACAATATTSATE.A
	step01.6010.6010.2	3.6024	0.1844	1	1453.51	1453.65	-92.9	1	8.06936	3.55	0.885	2	L.DLACAATATTSATEA.C
	step01.5778.5778.2	3.8088	0.1373	0.99	1614.21	1613.68	-289.4	1	10.1868	3.55	0.923	1	L.DLACAATATTSATEAC.K
	step01.10323.10323.3	6.4401	0.5577	1	2260.63	2257.99	-164.1	1	10.1515	4.46	0.644	3	L.DLACAATATTSATEACKGCLW.-
	step01.3434.3434.2	2.1605	0.2923	0.97	1024.61	1025.46	-824.8	1	5.34284	6.12	0.882	2	L.ACAATATTSAT.E
	step01.3927.3927.2	4.7315	0.2193	1	1386.44	1385.57	-91.6	1	10.3061	3.75	0.955	2	L.ACAATATTSATEAC.K
	step01.4859.4859.2	5.9665	0.1903	1	1572.06	1570.68	236.4	1	9.73343	5.69	1	1	L.ACAATATTSATEACKG.C
	step01.9686.9686.3	5.2355	0.5052	1	2032.47	2029.88	-207.8	1	9.80414	5.69	0.741	2	L.ACAATATTSATEACKGCLW.-
	step01.9723.9723.3	3.1529	0.0487	0.821	1958.5	1958.84	-171.7	1	5.71895	5.69	0.596	2	A.CAATATTSATEACKGCLW.-
	step01.9663.9663.2	4.4459	0.4299	1	1801.07	1798.81	141	1	8.4124	5.69	0.84	2	C.AATATTSATEACKGCLW.-
	step01.9676.9676.3	2.6494	0.1322	0.949	1798.89	1798.81	44.8	1	6.1103	5.69	0.674	1	C.AATATTSATEACKGCLW.-
	step01.9557.9557.2	2.8719	0.0126	0.921	1728.02	1727.77	145.2	1	6.70778	5.69	0.833	1	A.ATATTSATEACKGCLW.-
	step01.6639.6639.2	3.4213	0.147	0.981	1369.75	1369.61	105.7	1	7.16836	5.69	0.762	2	T.ATTSATEACKGCL.W
	step01.6597.6597.2	2.795	0.2128	0.982	1299.83	1298.57	195.9	1	5.66708	5.69	0.889	1	A.TTSATEACKGCL.W
	step01.6550.6550.2	3.3492	0.4468	1	1198.66	1197.52	113.2	1	7.28562	5.69	0.944	2	T.TSATEACKGCL.W
	step01.5475.5475.2	2.2791	0.0452	0.571	1096.67	1096.48	181.3	1	3.85064	5.69	0.933	1	T.SATEACKGCL.W
	step01.9255.9255.2	3.7623	0.3378	1	1283.65	1282.56	69.8	1	7.04464	5.69	1	5	T.SATEACKGCLW.-
	step01.9256.9256.2	2.6006	0.2887	1	1195.18	1195.52	-283.8	1	5.36091	5.69	1	1	S.ATEACKGCLW.-
	step01.9312.9312.2	2.3005	0.1792	0.983	894.738	894.396	382.3	1	4.32601	8.04	1	2	E.ACKGCLW.-

## Sheet: G186AR Cbp1
Locus	# of identical peptides	# of differing peptides
G186_Cbp1	60	777	0.764	110	11014	4.6	0.810405	4.80764	no description
Filename	XCorr	DeltCN	Conf%	ObsM+H+	CalcM+H+	PPM	SpR	Prob Score	pI	Ion%	#	Sequence
step01.7685.7685.2	2.2402	0.0931	0.976	936.962	935.41	-486.4	1	3.8326	3.55	0.933	3	R.DQPSVGDAF.D
step01.13492.13492.2	3.9659	0.4632	1	1342.58	1341.6	-13.6	1	8.33565	4.14	1	109	R.DQPSVGDAFDKY.N
step01.30053.30053.2	6.3132	0.4944	1	2158.84	2157.02	-88.9	1	11.4074	4.4	0.867	197	R.DQPSVGDAFDKYNEAVRVF.T
step01.13957.13957.3	3.7686	0.5211	1	2158.69	2157.02	-160.1	1	7.74169	4.4	0.654	154	R.DQPSVGDAFDKYNEAVRVF.T
step01.10688.10688.2	3.0222	0.4271	1	2042.03	2042	16.4	1	7.11066	4.72	0.667	9	D.QPSVGDAFDKYNEAVRVF.T
step01.10681.10681.3	3.3281	0.2821	1	2042.77	2042	-110.9	10	6.79821	4.72	0.511	4	D.QPSVGDAFDKYNEAVRVF.T
step01.10299.10299.2	2.6984	0.3425	1	1099.59	1098.51	65.8	1	7.38408	4.46	1	1	Q.PSVGDAFDKY.N
step01.10683.10683.2	5.5795	0.5311	1	1914.82	1913.94	-61.7	1	9.56246	4.72	0.889	18	Q.PSVGDAFDKYNEAVRVF.T
step01.11164.11164.3	5.5643	0.5188	1	1915.5	1913.94	-232.4	1	10.1486	4.72	0.778	10	Q.PSVGDAFDKYNEAVRVF.T
step01.10671.10671.2	4.6876	0.5179	1	1816.96	1816.89	41.1	1	9.07068	4.72	0.917	4	P.SVGDAFDKYNEAVRVF.T
step01.11619.11619.2	3.628	0.3158	1	1730.18	1729.85	185.5	1	6.8505	4.72	0.9	6	S.VGDAFDKYNEAVRVF.T
step01.10942.10942.2	3.0278	0.3626	1	1631.72	1630.79	-41.9	1	6.2484	4.72	0.81	8	V.GDAFDKYNEAVRVF.T
step01.10598.10598.2	3.4757	0.4553	1	1573.73	1573.76	-25.1	1	7.35585	4.72	0.944	8	G.DAFDKYNEAVRVF.T
step01.10593.10593.3	2.6995	0.1626	1	1574.34	1573.76	-272.4	1	4.15764	4.72	0.778	2	G.DAFDKYNEAVRVF.T
step01.10567.10567.2	3.3542	0.4079	1	1458.82	1458.74	59.2	1	7.58543	6.56	1	7	D.AFDKYNEAVRVF.T
step01.10568.10568.3	3.4558	0.2873	1	1459.45	1458.74	-202.2	1	4.69874	6.56	0.844	2	D.AFDKYNEAVRVF.T
step01.10574.10574.2	3.8179	0.3467	1	1387.68	1387.7	-12.4	1	7.23159	6.56	1	5	A.FDKYNEAVRVF.T
step01.10841.10841.2	3.0641	0.2015	1	1240.69	1240.63	46.8	1	6.18948	6.56	0.938	4	F.DKYNEAVRVF.T
step01.10817.10817.2	2.6064	0.0685	0.91	1127.15	1125.61	-409.8	7	3.89018	8.8	0.667	8	D.KYNEAVRVF.T
step01.10230.10230.2	2.9086	0.2575	1	998.387	997.51	-126.4	2	5.12987	6.56	0.929	5	K.YNEAVRVF.T
step01.9478.9478.2	2.1775	0.0359	0.813	836.516	834.447	75.1	8	3.66767	6.56	0.909	11	Y.NEAVRVF.T
step01.3137.3137.2	2.8375	0.1734	1	792.507	791.389	144.1	1	5.02052	6.12	1	4	F.TQLSSAAN.C
step01.3955.3955.2	2.4042	0.1738	0.948	1066.32	1066.45	-116.9	1	4.87969	3.75	0.933	5	F.TQLSSAANCD.W
step01.8144.8144.2	4.4724	0.4713	1	1253.54	1252.53	10.1	1	7.10375	3.75	1	13	F.TQLSSAANCDW.A
step01.7240.7240.2	2.4224	0.2086	0.958	1323.33	1323.56	-173	1	5.38779	3.75	0.75	1	F.TQLSSAANCDWA.A
step01.7682.7682.2	3.2144	0.3986	1	1395.43	1394.6	-122.6	1	6.33843	3.75	0.895	2	F.TQLSSAANCDWAA.C
step01.7686.7686.2	2.0742	0.1291	0.752	1555.49	1554.63	-92.8	1	4.87985	3.75	0.545	2	F.TQLSSAANCDWAAC.L
step01.19147.19147.2	4.9222	0.4649	1	1669.38	1667.72	-204.9	1	9.64559	3.75	1	128	F.TQLSSAANCDWAACL.S
step01.6218.6218.2	2.6483	0.3585	1	910.345	910.336	9.5	1	5.35228	3.75	1	2	L.SSAANCDW.A
step01.10049.10049.2	3.4483	0.3918	1	1326.55	1325.52	16.1	1	6.67032	3.75	0.944	3	L.SSAANCDWAACL.S
step01.3899.3899.2	2.7872	0.432	1	939.958	940.404	-474.1	1	8.3833	6.12	0.938	2	L.SSLSASSAAC.I
step01.8066.8066.2	2.1734	0.1097	0.744	1351.11	1351.65	-403.6	7	4.77616	6.12	0.652	1	L.SSLSASSAACIAAVG.E
step01.6282.6282.2	2.0184	0.1108	0.718	1065.69	1064.5	170.7	2	5.26581	6.12	0.8	1	L.SASSAACIAAVG.E
step01.6402.6402.2	1.8619	0.1157	0.6	1192.43	1193.55	-934.1	12	3.68009	3.75	0.5	1	L.SASSAACIAAVGE.L
step01.9706.9706.2	3.7778	0.3411	1	1306.85	1306.63	164.1	1	6.17233	3.75	0.864	2	L.SASSAACIAAVGEL.G
step01.9024.9024.2	2.7732	0.3171	1	1363.6	1363.65	-37.7	1	5.9933	3.75	0.905	2	L.SASSAACIAAVGELG.L
step01.10487.10487.2	3.1695	0.4522	1	1591.72	1591.76	-28.7	1	7.40836	3.55	0.808	3	L.SASSAACIAAVGELGLD.V
step01.12739.12739.2	3.2419	0.225	1	1267.29	1266.73	-349.5	1	5.3243	3.55	0.889	2	C.IAAVGELGLDVPL.D
step01.4683.4683.2	2.7742	0.2715	1	893.965	893.403	-494.4	1	7.2944	3.75	0.929	2	L.DLACAATAT.S
step01.4997.4997.2	2.6768	0.4426	1	1239.73	1239.55	139.9	1	8.59856	3.75	0.81	1	L.DLACAATATSSAT.E
step01.5183.5183.2	3.9742	0.3681	1	1368.47	1368.59	-90.6	1	7.82468	3.55	0.875	2	L.DLACAATATSSATE.A
step01.6742.6742.2	3.3976	0.37	1	1784.62	1784.78	-88.9	1	7.12156	4.46	0.821	1	L.DLACAATATSSATEACKG.C
step01.10371.10371.2	1.8859	0.0361	0.816	2243.63	2243.97	-150.9	1	3.60672	4.46	0.75	1	L.DLACAATATSSATEACKGCLW.-
step01.10379.10379.3	5.0005	0.4825	1	2244.69	2243.97	-126.8	1	9.32943	4.46	0.6	1	L.DLACAATATSSATEACKGCLW.-
step01.3788.3788.2	2.2231	0.1893	0.901	1211.34	1211.52	-146	1	5.77489	3.75	0.65	1	L.ACAATATSSATEA.C
step01.3708.3708.2	2.3948	0.4306	1	1370.99	1371.55	-410.2	1	6.38718	3.75	0.826	2	L.ACAATATSSATEAC.K
step01.4981.4981.2	3.8204	0.4284	1	1556.45	1556.67	-138.6	1	7.87253	5.69	0.917	2	L.ACAATATSSATEACKG.C
step01.10140.10140.2	3.8293	0.4214	1	2015.82	2015.86	-18.7	1	7.30702	5.69	0.857	2	L.ACAATATSSATEACKGCLW.-
step01.10135.10135.2	3.2612	0.1462	1	1282.65	1282.56	70.3	1	7.0221	5.69	1	1	S.SATEACKGCLW.-
step01.10206.10206.2	2.1957	0.1802	1	894.705	894.396	345.5	1	4.67055	8.04	1	2	E.ACKGCLW.-

## Sheet: H88 Cbp1
Locus	# of identical peptides	# of differing peptides
H88_Cbp1	59	334	0.718	110	11111	4.7	0.760847	4.22396	no description
Filename	XCorr	DeltCN	Conf%	ObsM+H+	CalcM+H+	PPM	SpR	Prob Score	pI	Ion%	#	Sequence
step01.7962.7962.2	2.5719	0.2357	1	935.384	935.41	-28.3	1	5.49916	3.55	1	2	R.DQPSVGDAF.D
step01.8790.8790.2	4.2327	0.4392	1	1343.4	1341.6	-151.3	1	7.74661	4.14	1	15	R.DQPSVGDAFDKY.N
step01.11420.11420.2	6.5056	0.5182	1	2130.47	2129.02	210.1	1	10.7361	4.4	0.931	117	R.DQPSVGDAFDKYNEAVKVF.T
step01.13855.13855.3	2.9652	0.3012	1	2129.4	2129.02	179.2	1	6.24078	4.4	0.673	64	R.DQPSVGDAFDKYNEAVKVF.T
step01.14926.14926.2	3.5798	0.3665	1	2014.69	2013.99	-151.6	1	7.52632	4.72	0.741	4	D.QPSVGDAFDKYNEAVKVF.T
step01.11563.11563.3	2.8814	0.3309	0.75	2014.57	2013.99	-211.5	1	5.45989	4.72	0.609	3	D.QPSVGDAFDKYNEAVKVF.T
step01.9538.9538.2	4.5195	0.2755	1	1098.75	1098.51	219.3	1	8.47202	4.46	1	2	Q.PSVGDAFDKY.N
step01.12461.12461.2	4.3708	0.4648	1	1888.5	1885.93	-232.8	1	8.16037	4.72	0.667	18	Q.PSVGDAFDKYNEAVKVF.T
step01.8818.8818.2	3.2463	0.3029	1	916.151	914.425	-306.4	1	5.64443	4.46	1	2	S.VGDAFDKY.N
step01.11419.11419.2	4.3061	0.229	1	1546.27	1545.76	-317.3	1	6.67793	4.72	0.9	2	G.DAFDKYNEAVKVF.T
step01.11422.11422.3	3.4804	0.3816	1	1546.78	1545.76	8.6	2	6.06839	4.72	0.857	2	G.DAFDKYNEAVKVF.T
step01.11383.11383.2	2.8415	0.2917	1	1433.25	1430.73	-342.3	1	5.09366	6.56	1	5	D.AFDKYNEAVKVF.T
step01.11338.11338.3	3.5468	0.3267	0.5	1431.68	1430.73	-37.5	1	5.01861	6.56	0.879	2	D.AFDKYNEAVKVF.T
step01.11209.11209.2	3.0529	0.24	1	1360.31	1359.69	-285.2	1	5.37243	6.56	0.944	2	A.FDKYNEAVKVF.T
step01.10562.10562.2	3.064	0.2296	1	1212.93	1212.63	254.3	1	5.52265	6.56	1	2	F.DKYNEAVKVF.T
step01.10754.10754.2	2.5898	0.1386	0.822	1098.68	1097.6	73.3	7	3.99639	8.64	0.867	2	D.KYNEAVKVF.T
step01.10485.10485.2	2.407	0.0272	0.872	970.418	969.504	-92.4	2	4.04877	6.56	0.786	2	K.YNEAVKVF.T
step01.3854.3854.2	2.7655	0.1157	0.85	792.655	791.389	330.4	7	5.86333	6.12	0.923	2	F.TQLSSAAN.C
step01.4463.4463.2	2.3967	0.3733	1	951.835	951.42	436.3	1	6.14047	6.12	0.929	2	F.TQLSSAANC.D
step01.4918.4918.2	2.5183	0.3691	1	1067.2	1066.45	-235.6	1	6.95594	3.75	1	5	F.TQLSSAANCD.W
step01.8581.8581.2	4.0048	0.4597	1	1253.22	1252.53	-249.7	1	7.53012	3.75	1	2	F.TQLSSAANCDW.P
step01.7693.7693.2	2.7908	0.3483	1	1078.49	1078.43	64.1	1	6.40968	3.75	0.929	3	L.SSAANCDWPA.C
step01.10921.10921.2	2.7438	0.2496	0.988	1350.4	1351.54	-846.6	1	6.1133	3.75	0.895	1	L.SSAANCDWPACL.S
step01.4592.4592.2	2.7023	0.3145	1	940.935	940.404	-502.4	1	8.11434	6.12	0.938	2	L.SSLSASSAAC.I
step01.7558.7558.2	3.1119	0.4337	1	1124.26	1124.53	-238.8	1	6.81705	6.12	0.842	2	L.SSLSASSAACIA.A
step01.11263.11263.2	2.9427	0.3114	1	1320.88	1320.65	178.6	1	6.00047	3.75	0.773	2	L.SASSAACIAAIGEL.G
step01.10945.10945.2	3.0197	0.2962	1	1380.15	1377.67	346.6	1	5.40557	3.75	0.818	2	L.SASSAACIAAIGELG.L
step01.16610.16610.2	3.6068	0.3412	1	1296.26	1294.76	382.6	1	6.16996	3.55	1	4	C.IAAIGELGLDIPL.D
step01.15757.15757.2	3.006	0.2686	1	1182.02	1181.68	289.3	1	4.9207	3.55	0.824	2	I.AAIGELGLDIPL.D
step01.5466.5466.2	2.8651	0.2853	1	895.724	893.403	350.5	1	7.17856	3.75	0.929	3	L.DLACAATAT.T
step01.6068.6068.2	3.7522	0.5378	1	1253.72	1253.57	125.3	1	9.40904	3.75	0.955	2	L.DLACAATATTSAT.Q
step01.5982.5982.2	4.9195	0.4355	1	1381.9	1381.63	201.4	1	10.3235	3.75	1	2	L.DLACAATATTSATQ.A
step01.6519.6519.2	2.835	0.359	1	1453.21	1452.66	-317.6	1	6.6741	3.75	0.75	2	L.DLACAATATTSATQA.C
step01.7337.7337.2	5.3374	0.4281	1	1797.92	1797.81	61	1	9.30242	5.69	1	2	L.DLACAATATTSATQACKG.C
step01.11192.11192.2	6.0573	0.4354	1	2258.43	2257	186.7	1	11.867	5.69	0.935	2	L.DLACAATATTSATQACKGCLW.-
step01.11187.11187.3	2.6173	0.2339	1	2257.78	2257	-102.9	1	5.0206	5.69	0.533	1	L.DLACAATATTSATQACKGCLW.-
step01.3862.3862.2	3.4744	0.4577	1	1026.57	1025.46	108	1	9.23004	6.12	0.944	1	L.ACAATATTSAT.Q
step01.3717.3717.2	4.1118	0.3244	1	1154.11	1153.52	-352.8	1	8.1153	6.12	0.947	2	L.ACAATATTSATQ.A
step01.4341.4341.2	2.4864	0.2101	0.852	1223.96	1224.55	-482.7	2	4.67643	6.12	0.81	2	L.ACAATATTSATQA.C
step01.4396.4396.2	4.703	0.5088	1	1384.96	1384.58	269.7	1	11.5171	6.12	1	2	L.ACAATATTSATQAC.K
step01.5467.5467.2	5.8531	0.4159	1	1570.06	1569.7	230	1	11.4904	8.04	1	2	L.ACAATATTSATQACKG.C
step01.10666.10666.2	6.753	0.2227	1	2031.04	2028.89	71.1	1	10.5562	7.86	0.893	2	L.ACAATATTSATQACKGCLW.-
step01.10682.10682.3	2.9717	0.0106	0.674	2031.81	2028.89	-45.5	2	5.80286	7.86	0.547	1	L.ACAATATTSATQACKGCLW.-
step01.10679.10679.2	5.215	0.4849	1	1958.35	1957.86	252.6	1	10.8064	7.86	0.893	1	A.CAATATTSATQACKGCLW.-
step01.10580.10580.2	3.5369	0.3089	1	1798.39	1797.83	-244	3	6.84453	8.04	0.593	1	C.AATATTSATQACKGCLW.-
step01.7121.7121.2	3.2099	0.2872	1	1370	1368.62	271.9	1	5.74717	8.04	0.714	2	T.ATTSATQACKGCL.W
step01.7073.7073.2	3.3827	0.2787	1	1198.35	1196.54	-160.1	1	6.20733	8.04	0.941	3	T.TSATQACKGCL.W
step01.10291.10291.2	3.5695	0.2408	1	1283	1281.57	332.4	1	7.26246	8.04	1	9	T.SATQACKGCLW.-
step01.9889.9889.2	3.0679	0.3513	1	1194.99	1194.54	373.4	1	6.65712	8.04	1	2	S.ATQACKGCLW.-
step01.10290.10290.2	2.4638	0.2338	1	895.022	894.396	-421.8	1	5.46516	8.04	1	4	Q.ACKGCLW.-

## Sheet: Pb03 Cbp1
Locus	# of identical peptides	# of differing peptides
Pb03_HcSP_Cbp1	133	893	0.78	109	10814	5.2	0.566006	5.0256	no description
Filename	XCorr	DeltCN	Conf%	ObsM+H+	CalcM+H+	PPM	SpR	Prob Score	pI	Ion%	#	Sequence
step01.15005.15005.2	5.0043	0.4349	1	2017.02	2015.11	-48.1	1	7.17258	9.98	0.793	14	P.GGLAPENASKRAQPAVKHAL.G
step01.15176.15176.3	3.1113	0.3401	1	2016.32	2015.11	101.4	1	6.1013	9.98	0.604	45	P.GGLAPENASKRAQPAVKHAL.G
step01.16467.16467.2	4.7063	0.4102	1	2349.56	2347.26	124.2	1	6.52523	9.98	0.531	55	P.GGLAPENASKRAQPAVKHALGQF.N
step01.21740.21740.3	4.4115	0.5221	1	2349.08	2347.26	-81.4	1	8.26327	9.98	0.627	111	P.GGLAPENASKRAQPAVKHALGQF.N
step01.5046.5046.2	1.8859	0.3173	1	872.527	872.458	78.1	1	5.31031	9.08	0.769	7	L.APENASKR.A
step01.7530.7530.2	2.8856	0.3141	1	1241.2	1239.64	-359.9	1	6.08374	9.08	0.882	2	L.APENASKRAQPA.V
step01.9756.9756.2	4.3179	0.445	1	1467.73	1466.81	-57	1	7.18274	9.98	0.909	2	L.APENASKRAQPAVK.H
step01.10769.10769.3	2.6377	0.1117	0.845	1605.24	1603.87	231.1	29	3.85434	9.98	0.561	3	L.APENASKRAQPAVKH.A
step01.11234.11234.2	2.1035	0.2345	1	1091.02	1090.65	338.8	1	5.02221	10.99	0.875	2	K.RAQPAVKHAL.G
step01.13520.13520.2	4.3658	0.5282	1	1422.99	1422.8	135	1	8.93581	10.99	0.864	7	K.RAQPAVKHALGQF.N
step01.13382.13382.3	2.8845	0.3534	1	1424.47	1422.8	-231.3	2	5.13689	10.99	0.676	3	K.RAQPAVKHALGQF.N
step01.11840.11840.2	3.6265	0.5589	1	1267.27	1266.7	-337.7	1	8.11836	9.08	1	21	R.AQPAVKHALGQF.N
step01.13781.13781.2	5.0163	0.3871	1	1939.96	1939.02	-35.1	1	8.84766	9.08	0.667	4	R.AQPAVKHALGQFNQVVTM.F
step01.13028.13028.2	6.6367	0.4813	1	1956.47	1955.02	228.3	1	8.17499	9.08	0.741	5	R.AQPAVKHALGQFNQVVTM(15.9949).F
step01.12261.12261.2	3.0375	0.3846	1	1196.68	1195.66	19	1	6.46783	9.08	0.889	2	A.QPAVKHALGQF.N
step01.9435.9435.2	2.1418	0.098	0.8	735.188	735.451	-357.6	1	3.86743	9.08	1	2	Q.PAVKHAL.G
step01.11405.11405.2	3.4285	0.4971	1	1068.15	1067.6	-424.3	1	8.83404	9.08	0.882	2	Q.PAVKHALGQF.N
step01.11301.11301.2	1.7697	0.2273	0.872	971.023	970.547	489.9	1	4.14779	9.08	0.857	2	P.AVKHALGQF.N
step01.11274.11274.2	2.4968	0.1122	0.907	899.498	899.51	-12.8	1	4.76515	9.08	1	2	A.VKHALGQF.N
step01.12764.12764.2	2.8595	0.2649	1	1345.25	1344.67	-319.5	1	6.36109	7.33	0.8	2	K.HALGQFNQVVTM.F
step01.10396.10396.2	2.4336	0.2468	0.812	1360.86	1360.67	137.5	1	5.53039	7.33	0.75	1	K.HALGQFNQVVTM(15.9949).F
step01.12356.12356.2	2.7912	0.321	1	1209.11	1207.61	406.8	2	6.86268	6.12	0.824	2	H.ALGQFNQVVTM.F
step01.10366.10366.2	2.3734	0.1565	0.927	1023.69	1023.49	196	1	4.87404	6.12	0.867	2	L.GQFNQVVTM.F
step01.7419.7419.2	2.6641	0.1016	0.665	1040.3	1039.49	-179.6	1	3.90026	6.12	0.933	2	L.GQFNQVVTM(15.9949).F
step01.14300.14300.2	1.8595	0.1292	0.661	1171.04	1170.56	407.2	1	3.69594	6.12	0.733	3	L.GQFNQVVTMF.E
step01.11654.11654.2	2.342	0.124	0.671	855.395	854.408	-18.3	1	3.67497	6.12	1	6	F.NQVVTM(15.9949)F.E
step01.9160.9160.2	2.5304	0.3028	1	1112.1	1111.55	-403.2	1	5.17495	6.56	0.929	3	F.NQVVTM(15.9949)FEK.A
step01.12695.12695.2	3.4514	0.3473	1	1166.98	1166.59	337.5	1	6.7731	6.56	0.875	2	F.NQVVTMFEKA.T
step01.9974.9974.2	2.9426	0.2712	0.993	1183.08	1182.58	417.1	1	5.92399	6.56	0.933	1	F.NQVVTM(15.9949)FEKA.T
step01.10370.10370.2	3.9583	0.4301	1	1285.15	1283.63	-376.6	1	8.16078	6.56	1	2	F.NQVVTM(15.9949)FEKAT.A
step01.13304.13304.2	3.7806	0.5252	1	1339.27	1338.67	-301.8	1	9.80945	6.56	0.895	2	F.NQVVTMFEKATA.A
step01.10754.10754.2	3.1139	0.4255	1	1353.83	1354.67	-615.6	1	7.31788	6.56	1	2	F.NQVVTM(15.9949)FEKATA.A
step01.10971.10971.2	2.8038	0.2319	0.906	1428.19	1425.7	332.7	1	4.52471	6.56	0.81	1	F.NQVVTM(15.9949)FEKATAA.A
step01.14378.14378.2	4.209	0.3899	1	1481.39	1480.75	-243	1	7.04718	6.56	0.952	2	F.NQVVTMFEKATAAA.S
step01.11648.11648.2	4.115	0.4261	1	1498.27	1496.74	-317.1	1	7.03645	6.56	0.952	3	F.NQVVTM(15.9949)FEKATAAA.S
step01.11384.11384.2	3.589	0.3362	1	1583.99	1583.77	138.9	1	6.39088	6.56	0.87	1	F.NQVVTM(15.9949)FEKATAAAS.C
step01.14235.14235.2	4.4052	0.5435	1	1728.36	1727.81	-260	1	9.54184	6.56	0.889	2	F.NQVVTMFEKATAAASC.N
step01.11363.11363.2	3.2703	0.3902	1	1743.91	1743.8	58.8	1	7.39798	6.56	0.8	3	F.NQVVTM(15.9949)FEKATAAASC.N
step01.14546.14546.2	4.6033	0.4588	1	1844.27	1841.85	223	1	9.21841	6.56	0.815	2	F.NQVVTMFEKATAAASCN.W
step01.11328.11328.2	4.9699	0.4518	1	1858.68	1857.85	-90.5	1	7.42378	6.56	0.889	6	F.NQVVTM(15.9949)FEKATAAASCN.W
step01.16916.16916.2	6.1944	0.5182	1	2029.45	2027.93	-239.5	1	9.18654	6.56	0.862	39	F.NQVVTMFEKATAAASCNW.I
step01.16622.16622.3	4.519	0.4145	1	2028.68	2027.93	-124.1	1	7.98821	6.56	0.667	8	F.NQVVTMFEKATAAASCNW.I
step01.24782.24782.2	6.358	0.4829	1	2046.35	2043.93	201.4	1	9.4808	6.56	0.8	106	F.NQVVTM(15.9949)FEKATAAASCNW.I
step01.14162.14162.3	4.6098	0.4377	1	2046.22	2043.93	141.6	1	7.14309	6.56	0.745	28	F.NQVVTM(15.9949)FEKATAAASCNW.I
step01.14452.14452.2	2.7014	0.0734	0.743	1914.35	1913.89	242.4	1	3.90055	6.56	0.621	1	N.QVVTMFEKATAAASCNW.I
step01.13031.13031.2	4.7744	0.4124	1	1931.25	1929.88	188.4	1	9.41958	6.56	0.808	2	N.QVVTM(15.9949)FEKATAAASCNW.I
step01.12342.12342.2	4.2948	0.2499	0.992	1803.44	1801.82	-216	1	6.46029	6.56	0.64	5	Q.VVTM(15.9949)FEKATAAASCNW.I
step01.12712.12712.2	2.9099	0.2804	1	1588.12	1587.69	271.4	1	5.76807	6.56	0.833	3	V.TMFEKATAAASCNW.I
step01.11282.11282.2	4.6222	0.3657	1	1487.46	1486.65	-126.1	1	8.12759	6.56	0.955	6	T.MFEKATAAASCNW.I
step01.10394.10394.2	4.7876	0.4737	1	1503.28	1502.64	-241.9	1	8.85608	6.56	0.955	12	T.M(15.9949)FEKATAAASCNW.I
step01.6269.6269.2	2.8335	0.2795	1	1055.59	1055.48	102.8	1	6.23848	6.56	0.882	1	M.FEKATAAASC.N
step01.6317.6317.2	3.4167	0.4456	1	1171.5	1169.53	-27.5	1	8.60662	6.56	0.944	1	M.FEKATAAASCN.W
step01.10204.10204.2	4.2921	0.5072	1	1355.89	1355.6	213.6	1	9.93101	6.56	0.857	7	M.FEKATAAASCNW.I
step01.10959.10959.2	2.7149	0.1463	0.732	1398.92	1397.62	217.7	3	5.34212	6.56	0.684	2	M.FEK(42.010565)ATAAASCNW.I
step01.4136.4136.2	1.8607	0.162	0.739	1022.49	1022.46	34.5	1	4.00514	6.56	0.8	2	F.EKATAAASCN.W
step01.8792.8792.2	4.5871	0.4158	1	1211.31	1208.54	-195	1	8.34524	6.56	1	24	F.EKATAAASCNW.I
step01.10802.10802.2	4.3004	0.4658	1	1423.36	1422.67	-221.4	1	8.54028	6.56	0.95	3	F.EKATAAASCNWIT.C
step01.14368.14368.2	5.0151	0.3825	1	1698.16	1695.78	216.4	1	8.24759	5.69	0.75	6	F.EKATAAASCNWITCL.E
step01.17999.17999.2	3.6378	0.2371	1	1913.51	1911.86	-184.6	3	5.22111	4.46	0.56	1	F.EKATAAASCNWITCLES.L
step01.17631.17631.2	6.3648	0.5255	1	2027.44	2024.94	243.6	1	9.91182	4.46	0.63	4	F.EKATAAASCNWITCLESL.A
step01.7822.7822.2	1.5948	0.0416	0.627	951.831	951.399	453.5	2	3.26172	6.12	0.857	1	K.ATAAASCNW.I
step01.7409.7409.2	2.3522	0.2655	1	779.934	779.314	-491.8	1	5.38528	6.12	1	1	T.AAASCNW.I
step01.17558.17558.2	2.0631	0.1489	0.728	1597.45	1595.72	-172.5	1	4.03197	3.75	0.778	1	T.AAASCNWITCLESL.A
step01.7287.7287.2	1.7659	0.3722	1	708.32	708.277	61.3	2	5.54633	6.12	1	1	A.AASCNW.I
step01.17513.17513.2	2.8574	0.2156	0.985	1383.1	1382.61	355.6	1	5.098	3.75	0.824	2	A.SCNWITCLESL.A
step01.10352.10352.2	2.7092	0.229	0.99	1064.72	1064.53	174.8	1	6.59568	3.75	0.875	2	W.ITCLESLAAS.S
step01.10563.10563.2	2.5964	0.2306	0.971	1151.65	1151.56	77.8	1	6.70559	3.75	0.833	2	W.ITCLESLAASS.A
step01.10916.10916.2	3.8515	0.5444	1	1454.04	1453.67	255.8	1	10.586	3.75	0.913	2	W.ITCLESLAASSAAC.A
step01.11319.11319.2	1.9628	0.2486	0.908	1526.05	1524.7	225.7	1	4.86513	3.75	0.522	1	W.ITCLESLAASSAACA.A
step01.14607.14607.3	2.0722	0.1347	0.653	1780.49	1779.86	-210.7	1	4.24486	3.75	0.72	2	W.ITCLESLAASSAACAAAL.G
step01.5367.5367.2	2.569	0.1521	0.933	966.887	966.42	483	1	7.63543	3.75	0.882	6	L.ESLAASSAAC.A
step01.6570.6570.2	3.7762	0.435	1	1110.37	1108.49	-120.4	1	8.27858	3.75	0.95	2	L.ESLAASSAACAA.A
step01.10044.10044.2	2.3085	0.252	0.959	1293.31	1292.62	-242.2	1	5.30436	3.75	0.708	2	L.ESLAASSAACAAAL.G
step01.7371.7371.2	2.3088	0.201	0.932	963.511	963.456	56.9	1	4.87336	6.12	1	1	L.AASSAACAAAL.G
step01.15998.15998.2	5.6391	0.4664	1	2514.77	2514.09	-129.8	1	10.6508	3.47	0.906	3	L.DIPLDLACIASAASTSAQGCEGCF.-
step01.15976.15976.3	3.7907	0.206	1	2515.08	2514.09	-5.5	1	6.7309	3.47	0.5	2	L.DIPLDLACIASAASTSAQGCEGCF.-
step01.15339.15339.2	3.7753	0.4176	1	2400.58	2399.07	-207.3	1	7.43906	3.55	0.633	2	D.IPLDLACIASAASTSAQGCEGCF.-
step01.9254.9254.2	2.4544	0.189	0.959	891.967	891.424	-515.7	2	4.62804	3.75	0.929	1	L.DLACIASAA.S
step01.8936.8936.2	3.1844	0.4248	1	1079.85	1079.5	322.7	1	7.23759	3.75	1	1	L.DLACIASAAST.S
step01.9555.9555.2	3.9267	0.3426	1	1238.97	1237.57	320.2	1	8.19031	3.75	0.909	1	L.DLACIASAASTSA.Q
step01.9153.9153.2	3.7432	0.1795	0.995	1422.95	1422.65	211.6	1	6.21862	3.75	0.808	5	L.DLACIASAASTSAQG.C
step01.9334.9334.2	4.8223	0.5424	1	1769.94	1768.75	108.5	1	10.4835	3.55	0.741	2	L.DLACIASAASTSAQGCEG.C
step01.12099.12099.2	6.9663	0.4928	1	2077.38	2075.85	-228.5	1	11.4458	3.55	1	24	L.DLACIASAASTSAQGCEGCF.-
step01.5282.5282.2	2.0463	0.1313	0.754	938.841	938.425	443.4	1	5.26273	6.12	0.688	1	L.ACIASAASTS.A
step01.5614.5614.2	2.9609	0.4781	1	1137.79	1137.52	241	1	7.70444	6.12	0.895	1	L.ACIASAASTSAQ.G
step01.5987.5987.2	3.0468	0.4374	1	1194.78	1194.54	198.6	1	7.33405	6.12	0.905	3	L.ACIASAASTSAQG.C
step01.10136.10136.2	6.1588	0.4858	1	1850.57	1847.74	-96.7	1	10.478	3.75	0.767	60	L.ACIASAASTSAQGCEGCF.-
step01.8674.8674.3	4.8589	0.5342	1	1848.68	1847.74	-33.7	1	9.19798	3.75	0.755	6	L.ACIASAASTSAQGCEGCF.-
step01.8456.8456.2	6.3118	0.4088	1	1778.09	1776.7	216.2	1	10.1683	3.75	1	2	A.CIASAASTSAQGCEGCF.-
step01.8490.8490.3	4.6207	0.4647	1	1779.01	1776.7	171	1	8.17611	3.75	0.633	1	A.CIASAASTSAQGCEGCF.-
step01.8048.8048.2	6.0818	0.5211	1	1617.9	1616.67	144.1	1	10.1212	3.75	0.885	7	C.IASAASTSAQGCEGCF.-
step01.7124.7124.2	4.8587	0.5576	1	1503.88	1503.58	195.5	1	9.82857	3.75	1	2	I.ASAASTSAQGCEGCF.-
step01.7394.7394.2	4.0276	0.4591	1	1433.83	1432.55	198.2	1	7.52732	3.75	0.714	5	A.SAASTSAQGCEGCF.-
step01.6970.6970.2	3.9368	0.4497	1	1345.94	1345.51	313.9	1	7.6837	3.75	0.895	3	S.AASTSAQGCEGCF.-
step01.6969.6969.2	3.975	0.3533	1	1276.43	1274.48	-40.4	1	7.52093	3.75	0.944	3	A.ASTSAQGCEGCF.-
step01.6810.6810.2	3.2945	0.4039	1	1116.97	1116.41	-398.4	2	8.2471	3.75	0.882	3	S.TSAQGCEGCF.-
step01.6590.6590.2	2.6855	0.2395	1	1017.81	1015.36	431.7	1	4.45163	3.75	1	6	T.SAQGCEGCF.-

## Sheet: Es.africanus Cbp1
Locus	# of identical peptides	# of differing peptides
Es.africanus_Cbp1	138	444	0.875	112	11137	4.2	0.771946	6.49894	no description
Filename	XCorr	DeltCN	Conf%	ObsM+H+	CalcM+H+	PPM	SpR	Prob Score	pI	Ion%	#	Sequence
step01.10496.10496.2	5.5739	0.5925	1	2100.35	2098.97	179.6	1	9.54963	3.96	0.806	7	P.ATPDLDPQDGSGVDPRVTQM.L
step01.10515.10515.3	4.5783	0.3731	1	2100.74	2098.97	-113.8	1	6.41401	3.96	0.667	6	P.ATPDLDPQDGSGVDPRVTQM.L
step01.8768.8768.2	4.8684	0.5032	1	2116.32	2114.97	165.5	1	8.95534	3.96	0.9	7	P.ATPDLDPQDGSGVDPRVTQM(15.9949).L
step01.8686.8686.3	4.5077	0.3813	1	2115.5	2114.97	-222	1	6.16426	3.96	0.673	3	P.ATPDLDPQDGSGVDPRVTQM(15.9949).L
step01.12518.12518.2	4.4478	0.4227	1	2212.55	2212.05	223.3	1	7.73157	3.96	0.767	3	P.ATPDLDPQDGSGVDPRVTQML.A
step01.12861.12861.3	3.8965	0.2983	1	2213.91	2212.05	-70.1	9	4.94442	3.96	0.518	3	P.ATPDLDPQDGSGVDPRVTQML.A
step01.10910.10910.2	4.8889	0.5301	1	2228.55	2228.05	-224.4	1	9.94162	3.96	0.812	7	P.ATPDLDPQDGSGVDPRVTQM(15.9949)L.A
step01.10911.10911.3	5.3375	0.3877	1	2229.84	2228.05	-99.2	1	6.45473	3.96	0.707	6	P.ATPDLDPQDGSGVDPRVTQM(15.9949)L.A
step01.10848.10848.2	3.9626	0.4253	1	2157.72	2157.01	-138.9	1	6.91986	3.96	0.581	1	A.TPDLDPQDGSGVDPRVTQM(15.9949)L.A
step01.10325.10325.2	3.8625	0.5255	1	1959.14	1958.91	116	1	7.71445	3.96	0.714	2	P.DLDPQDGSGVDPRVTQM(15.9949)L.A
step01.9476.9476.2	3.3237	0.4608	1	1715.19	1714.81	225.6	1	7.95002	4.14	0.68	2	D.LDPQDGSGVDPRVTQM.L
step01.7396.7396.2	3.0733	0.4138	1	1731.25	1730.8	259.1	1	7.44763	4.14	0.654	2	D.LDPQDGSGVDPRVTQM(15.9949).L
step01.10047.10047.2	3.8815	0.4794	1	1844.53	1843.89	-192	1	9.39413	4.14	0.731	2	D.LDPQDGSGVDPRVTQM(15.9949)L.A
step01.11948.11948.2	5.5245	0.4333	1	2064.6	2062.95	-171.6	1	7.88474	4.14	0.793	2	L.DPQDGSGVDPRVTQM(15.9949)LANF.E
step01.8775.8775.2	4.3351	0.2573	1	1488.22	1486.7	-324.6	1	5.91496	4.46	0.955	3	D.PQDGSGVDPRVTQM.L
step01.6368.6368.2	4.1268	0.4251	1	1503.23	1502.69	-305.2	1	6.62091	4.46	0.875	4	D.PQDGSGVDPRVTQM(15.9949).L
step01.11541.11541.2	3.7597	0.442	1	1600.35	1599.78	-268.6	1	7.73893	4.46	0.769	3	D.PQDGSGVDPRVTQML.A
step01.9518.9518.2	3.9492	0.3096	1	1616.59	1615.77	-116.9	4	6.04259	4.46	0.625	8	D.PQDGSGVDPRVTQM(15.9949)L.A
step01.14810.14810.2	4.7862	0.5342	1	1932.49	1931.93	-225.9	1	9.2968	4.46	0.893	2	D.PQDGSGVDPRVTQMLANF.E
step01.11925.11925.2	3.3724	0.4429	1	1949.45	1947.92	-245	1	7.03269	4.46	0.586	5	D.PQDGSGVDPRVTQM(15.9949)LANF.E
step01.11972.11972.2	4.2104	0.4825	1	1723.26	1722.81	259.8	1	8.05822	4.46	0.76	3	Q.DGSGVDPRVTQM(15.9949)LANF.E
step01.8678.8678.2	2.5839	0.3214	0.994	1146.53	1146.56	-24.5	1	6.89202	6.56	1	1	D.GSGVDPRVTQM.L
step01.6280.6280.2	3.0277	0.3906	1	1162.36	1162.55	-162.7	1	6.7287	6.56	0.941	3	D.GSGVDPRVTQM(15.9949).L
step01.11750.11750.2	3.3392	0.2819	0.992	1260.07	1259.64	337.8	1	6.29011	6.56	1	2	D.GSGVDPRVTQML.A
step01.9370.9370.2	2.6593	0.2972	0.915	1275.27	1275.64	-288.8	1	5.35835	6.56	0.889	2	D.GSGVDPRVTQM(15.9949)L.A
step01.12056.12056.2	3.6823	0.3545	1	1609.13	1607.78	211.6	1	6.53034	6.56	0.818	3	D.GSGVDPRVTQM(15.9949)LANF.E
step01.12096.12096.3	2.2413	0.1269	0.181	1608.75	1607.78	-22.4	1	4.54374	6.56	0.684	2	D.GSGVDPRVTQM(15.9949)LANF.E
step01.8794.8794.2	2.7947	0.229	0.994	1089.44	1089.54	-91.8	1	5.49348	6.56	1	2	G.SGVDPRVTQM.L
step01.6302.6302.2	3.1466	0.2236	0.904	1107.11	1105.53	-382.7	1	5.47102	6.56	0.933	2	G.SGVDPRVTQM(15.9949).L
step01.9488.9488.2	2.4448	0.3477	0.902	1218.95	1218.61	275.7	9	5.35021	6.56	0.75	2	G.SGVDPRVTQM(15.9949)L.A
step01.14942.14942.2	3.4582	0.319	1	1535.29	1534.77	-310.8	2	5.35621	6.56	0.714	2	G.SGVDPRVTQMLANF.E
step01.12170.12170.2	3.4113	0.4595	1	1551.41	1550.76	-231.9	1	7.51522	6.56	0.81	3	G.SGVDPRVTQM(15.9949)LANF.E
step01.9440.9440.2	2.548	0.1977	0.8	1131.83	1131.58	214.1	1	4.67406	6.56	0.929	2	S.GVDPRVTQM(15.9949)L.A
step01.9081.9081.2	2.6247	0.2338	0.918	1074.66	1074.56	90.4	1	6.10086	6.56	0.929	2	G.VDPRVTQM(15.9949)L.A
step01.11126.11126.2	2.0195	0.1986	0.924	845.07	844.471	-478.6	2	4.25619	10.06	1	2	D.PRVTQML.A
step01.14084.14084.2	2.6601	0.1339	0.937	1177.25	1176.62	-318.9	1	3.71395	10.06	0.933	2	D.PRVTQMLANF.E
step01.11444.11444.2	2.6005	0.2584	0.913	1193.06	1192.61	376.7	1	5.08253	10.06	1	2	D.PRVTQM(15.9949)LANF.E
step01.7784.7784.2	2.5926	0.1276	0.951	836.877	835.394	572.7	5	5.19069	3.75	0.923	2	L.ANFEAGLN.K
step01.10422.10422.2	3.6438	0.2566	1	1128.11	1126.55	-400.9	1	5.14125	6.56	0.941	1	L.ANFEAGLNKY.G
step01.10394.10394.2	3.1355	0.3443	1	1056.02	1055.52	475	1	5.79394	6.56	0.933	2	A.NFEAGLNKY.G
step01.10046.10046.2	2.9112	0.3612	1	1180.54	1180.58	-35.5	1	7.01602	4.46	1	2	F.EAGLNKYGESL.T
step01.11348.11348.2	3.931	0.4168	1	1146.09	1145.55	-401.9	1	6.95257	6.56	1	2	L.NKYGESLTSF.I
step01.11270.11270.2	2.7473	0.0297	0.847	1031.5	1031.5	-5.4	1	4.08861	6.56	1	3	N.KYGESLTSF.I
step01.13378.13378.2	4.3955	0.4311	1	1531.03	1529.68	225.8	1	7.58503	3.55	0.9	2	Y.GESLTSFISSDCNL.A
step01.10149.10149.2	3.2532	0.3461	1	1143.72	1143.5	190.1	1	6.05502	3.75	1	1	L.TSFISSDCNL.A
step01.12544.12544.2	2.3489	0.2426	0.957	1226.21	1226.57	-298.4	1	3.81045	3.75	0.778	1	T.SFISSDCNLAL.C
step01.12188.12188.2	2.4775	0.1867	0.948	1266.09	1265.59	393.8	2	3.94285	3.75	0.824	2	F.ISSDCNLALCI.A
step01.12032.12032.2	3.302	0.2986	0.992	1510.18	1508.71	310.2	1	5.33484	3.75	0.8	2	F.ISSDCNLALCIATA.I
step01.15880.15880.2	4.2991	0.4333	1	2026.24	2024.96	135.3	1	7.52443	3.75	0.719	5	F.ISSDCNLALCIATAIGSSAT.C
step01.16286.16286.2	5.381	0.4539	1	2185.9	2184.99	-43.5	1	8.99257	3.75	0.719	30	F.ISSDCNLALCIATAIGSSATC.A
step01.15680.15680.3	4.0198	0.4952	1	2185.94	2184.99	-24.8	1	7.80669	3.75	0.611	4	F.ISSDCNLALCIATAIGSSATC.A
step01.10638.10638.2	2.8124	0.2699	0.994	1395.47	1395.66	-136	1	6.15171	6.12	0.818	2	L.ALCIATAIGSSATC.A
step01.7310.7310.2	3.4534	0.4125	1	1211.89	1211.54	290.8	1	6.76388	6.12	0.952	5	L.CIATAIGSSATC.A
step01.8034.8034.2	3.8513	0.3399	1	1284.96	1282.58	294.2	1	6.36623	6.12	0.905	1	L.CIATAIGSSATCA.A
step01.8290.8290.2	3.2876	0.4312	1	1425.65	1424.65	-4	1	8.83783	6.12	0.833	2	L.CIATAIGSSATCAAA.V
step01.12723.12723.2	4.1148	0.3888	1	1838.98	1836.88	46.9	1	7.82356	3.75	0.625	4	L.CIATAIGSSATCAAAVAEL.G
step01.16288.16288.2	4.0199	0.4422	1	2405.26	2404.16	38.2	1	8.29593	3.75	0.757	1	L.CIATAIGSSATCAAAVAELGLNPW.A
step01.16268.16268.3	4.0371	0.3644	1	2404.65	2404.16	202.4	1	8.03768	3.75	0.545	2	L.CIATAIGSSATCAAAVAELGLNPW.A
step01.11834.11834.2	5.8708	0.4409	1	1679.43	1676.85	-255.2	1	7.74851	3.75	0.867	1	C.IATAIGSSATCAAAVAEL.G
step01.15722.15722.2	5.8832	0.5231	1	2246.33	2244.13	84.3	1	9.0138	3.75	0.771	2	C.IATAIGSSATCAAAVAELGLNPW.A
step01.15656.15656.3	3.8443	0.2974	1	2245.8	2244.13	-152.9	1	6.31126	3.75	0.603	1	C.IATAIGSSATCAAAVAELGLNPW.A
step01.10898.10898.2	3.3673	0.3901	1	1492.99	1492.73	173.3	1	8.59437	3.75	0.769	1	A.TAIGSSATCAAAVAEL.G
step01.15129.15129.2	2.5945	0.3437	0.994	2060.59	2060.01	-206.2	1	5.64197	3.75	0.636	1	A.TAIGSSATCAAAVAELGLNPW.A
step01.10652.10652.2	3.1634	0.077	0.892	1393	1391.68	224.4	2	4.8034	3.75	0.833	2	T.AIGSSATCAAAVAEL.G
step01.9474.9474.2	2.0673	0.1036	0.708	1151.08	1150.54	-407.3	8	4.8082	3.75	0.737	1	G.SSATCAAAVAEL.G
step01.9381.9381.2	3.0014	0.1926	0.984	1065.14	1063.51	-349.7	1	4.78463	3.75	0.941	3	S.SATCAAAVAEL.G
step01.14144.14144.2	4.322	0.334	1	1373.32	1371.67	-263	1	5.45001	3.75	1	3	T.CAAAVAELGLNPW.A
step01.13905.13905.2	3.4922	0.2138	0.993	1212.02	1211.64	312.5	1	6.23579	3.75	1	2	C.AAAVAELGLNPW.A
step01.13767.13767.2	3.2122	0.288	0.992	1141.24	1140.6	-325.8	1	5.82015	3.75	0.941	2	A.AAVAELGLNPW.A
step01.11054.11054.2	2.5766	0.1724	0.957	914.471	914.437	37.3	1	6.07543	3.75	0.923	2	L.GLNPWADAA.C
step01.10558.10558.2	1.8296	0.2186	0.842	1075.88	1074.47	380.9	1	4.73366	3.75	0.938	2	L.GLNPWADAAC.V
step01.12456.12456.2	3.0791	0.3796	1	1174.19	1173.54	-298.6	1	6.84836	3.75	0.941	1	L.GLNPWADAACV.A
step01.12306.12306.2	2.9661	0.4702	1	1244.89	1244.57	255.9	1	7.44763	3.75	0.944	2	L.GLNPWADAACVA.N
step01.11516.11516.2	4.8512	0.4671	1	1360.81	1358.62	137.2	1	9.06049	3.75	0.95	2	L.GLNPWADAACVAN.A
step01.13323.13323.2	2.8616	0.4335	1	1788.22	1787.8	235.1	1	7.44229	3.55	0.769	2	L.GLNPWADAACVANAATAD.V
step01.14900.14900.2	2.8299	0.3995	1	1959.36	1957.91	228.6	1	6.39807	3.55	0.677	1	L.GLNPWADAACVANAATADVA.A
step01.14984.14984.2	3.5131	0.547	1	2029.05	2028.94	50.9	1	9.58103	3.55	0.844	3	L.GLNPWADAACVANAATADVAA.C
step01.14855.14855.2	3.6709	0.4686	1	2189.98	2188.97	0.8	1	8.74485	3.55	0.576	2	L.GLNPWADAACVANAATADVAAC.Q
step01.14880.14880.2	4.5003	0.3639	1	2318.99	2317.03	-23.1	1	5.90035	3.55	0.529	1	L.GLNPWADAACVANAATADVAACQ.G
step01.14819.14819.2	6.4993	0.2972	1	2375.35	2374.06	124.4	1	9.22344	3.55	0.857	1	L.GLNPWADAACVANAATADVAACQG.C
step01.14793.14793.3	3.9845	0.2918	1	2375.3	2374.06	101.9	1	6.29342	3.55	0.524	2	L.GLNPWADAACVANAATADVAACQG.C
step01.14714.14714.2	7.9273	0.5608	1	2535.12	2534.09	10.7	1	11.8664	3.55	1	4	L.GLNPWADAACVANAATADVAACQGC.-
step01.15290.15290.3	6.1838	0.4979	1	2535.9	2534.09	-76.4	1	9.8627	3.55	0.522	18	L.GLNPWADAACVANAATADVAACQGC.-
step01.14318.14318.2	2.9157	0.2929	1	2477.97	2477.06	-38.7	2	5.63698	3.55	0.515	1	G.LNPWADAACVANAATADVAACQGC.-
step01.2331.2331.2	2.169	0.2811	0.984	791.824	791.335	617.3	1	5.18831	3.75	1	4	W.ADAACVAN.A
step01.5571.5571.2	3.6776	0.4225	1	1105.86	1105.49	329.7	1	7.10806	3.75	0.947	3	W.ADAACVANAATA.D
step01.5444.5444.2	3.4746	0.3618	1	1220.69	1220.52	136.1	1	6.0908	3.55	0.952	2	W.ADAACVANAATAD.V
step01.7796.7796.2	4.6995	0.4892	1	1393.07	1390.63	314.1	1	7.52794	3.55	1	2	W.ADAACVANAATADVA.A
step01.7938.7938.2	4.6015	0.4526	1	1462.99	1461.66	218.7	1	7.6982	3.55	0.917	3	W.ADAACVANAATADVAA.C
step01.7955.7955.2	5.7589	0.5541	1	1622.74	1621.69	24.8	1	11.1819	3.55	0.929	2	W.ADAACVANAATADVAAC.Q
step01.8033.8033.2	5.2108	0.5422	1	1751.65	1749.75	-63.6	1	9.96234	3.55	0.759	2	W.ADAACVANAATADVAACQ.G
step01.8535.8535.2	4.7463	0.4321	1	1808.91	1806.77	69.1	1	7.80004	3.55	0.667	3	W.ADAACVANAATADVAACQG.C
step01.8330.8330.2	7.6879	0.6181	1	1968.78	1966.81	-14.3	1	12.943	3.55	0.969	41	W.ADAACVANAATADVAACQGC.-
step01.7982.7982.3	5.2859	0.564	1	1968.92	1966.81	53.2	1	11.0513	3.55	0.741	37	W.ADAACVANAATADVAACQGC.-
step01.6728.6728.2	5.7245	0.5733	1	1780.92	1780.74	97.9	1	11.2658	3.75	0.964	2	D.AACVANAATADVAACQGC.-
step01.6744.6744.3	3.5598	0.4327	1	1782.3	1780.74	-251.8	16	7.44565	3.75	0.551	1	D.AACVANAATADVAACQGC.-
step01.6500.6500.2	5.54	0.5519	1	1710.3	1709.7	-235.7	1	11.6581	3.75	0.926	2	A.ACVANAATADVAACQGC.-
step01.5428.5428.2	5.8157	0.5219	1	1479.99	1478.64	234.5	1	10.7147	3.75	1	5	C.VANAATADVAACQGC.-
step01.4713.4713.2	2.4008	0.3181	1	1380.86	1379.57	206.6	19	5.72234	3.75	0.5	1	V.ANAATADVAACQGC.-
step01.4886.4886.2	4.1562	0.609	1	1308.14	1308.53	-295.1	1	11.5683	3.75	1	12	A.NAATADVAACQGC.-
step01.5796.5796.2	3.8823	0.3386	1	1196	1194.49	-415.5	1	7.96229	3.75	0.842	13	N.AATADVAACQGC.-
step01.4067.4067.2	2.8026	0.3559	1	1123.69	1123.45	213.6	1	6.71661	3.75	0.778	1	A.ATADVAACQGC.-
step01.2478.2478.2	1.5842	0.2306	0.847	951.344	951.366	-23.4	1	4.44793	3.75	0.8	2	T.ADVAACQGC.-
step01.1274.1274.2	2.753	0.3487	1	880.537	880.329	236.9	1	6.72413	3.75	1	2	A.DVAACQGC.-
step01.820.820.2	1.7896	0.0891	0.697	765.519	765.302	283.7	1	5.39257	6.12	0.909	2	D.VAACQGC.-

## Sheet: E.crescens Cbp1
Locus	# of identical peptides	# of differing peptides
E.crescens_Cbp1	56	158	0.745	102	10268	4.5	0.854553	4.55904	no description
Filename	XCorr	DeltCN	Conf%	ObsM+H+	CalcM+H+	PPM	SpR	Prob Score	pI	Ion%	#	Sequence
step01.8353.8353.2	3.1889	0.4843	1	1142.94	1143.53	-517.8	3	10.5644	3.75	0.889	3	R.ATQVASAFADY.K
step01.10790.10790.2	5.2758	0.3649	1	2183.28	2182.11	75	1	8.68821	6.56	0.867	8	R.ATQVASAFADYKNAVNSIQAL.T
step01.11931.11931.3	3.8369	0.4337	1	2184.35	2182.11	104.6	1	7.76952	6.56	0.731	6	R.ATQVASAFADYKNAVNSIQAL.T
step01.11494.11494.2	2.566	0.1704	0.874	1881.91	1881.97	-33.1	1	4.26468	6.56	0.808	1	Q.VASAFADYKNAVNSIQAL.T
step01.11048.11048.2	3.8511	0.4301	1	1711.74	1711.87	-72.5	1	6.36282	6.56	0.783	3	A.SAFADYKNAVNSIQAL.T
step01.10377.10377.2	3.1314	0.2012	0.963	1554.64	1553.8	-102.1	1	5.27521	6.56	0.864	3	A.FADYKNAVNSIQAL.T
step01.7201.7201.2	2.1889	0.2005	0.892	1094.45	1094.55	-86	1	3.68243	6.56	0.867	1	F.ADYKNAVNSI.Q
step01.9151.9151.2	3.9819	0.2533	1	1407.56	1406.73	-119.5	1	5.06436	6.56	0.95	14	F.ADYKNAVNSIQAL.T
step01.9462.9462.2	2.3858	0.1701	0.866	1509.61	1507.78	-114.7	19	5.40719	6.56	0.591	1	F.ADYKNAVNSIQALT.A
step01.9377.9377.2	3.2712	0.2662	1	1779.09	1779.89	-446.1	1	7.07641	6.56	0.96	2	F.ADYKNAVNSIQALTASN.G
step01.9644.9644.2	5.2005	0.3227	1	1837.7	1836.91	-116.9	1	5.56872	6.56	0.778	8	F.ADYKNAVNSIQALTASNG.C
step01.9040.9040.2	3.4147	0.2985	1	1220.61	1220.66	-40	1	5.57351	8.8	0.944	2	D.YKNAVNSIQAL.T
step01.8329.8329.2	2.7936	0.2214	0.958	1058.57	1057.6	-34	10	3.64028	9.08	0.812	2	Y.KNAVNSIQAL.T
step01.8255.8255.2	3.5425	0.3807	1	1430.72	1430.76	-29.8	1	6.95578	9.08	0.864	3	Y.KNAVNSIQALTASN.G
step01.8537.8537.2	2.5398	0.1583	0.875	1488.83	1487.78	27.4	6	4.02896	9.08	0.5	3	Y.KNAVNSIQALTASNG.C
step01.12314.12314.3	5.596	0.4509	1	2779.1	2777.33	-87.7	2	7.31539	5.69	0.516	2	Y.KNAVNSIQALTASNGCNWVECIQSL.S
step01.7705.7705.2	2.852	0.0951	0.96	929.115	929.505	-419.4	2	4.14532	6.12	0.933	1	K.NAVNSIQAL.T
step01.11978.11978.2	4.9888	0.5297	1	2251.56	2251.05	-220.4	1	8.46916	3.75	0.759	3	N.SIQALTASNGCNWVECIQSL.S
step01.12308.12308.2	2.7237	0.2901	0.952	1852.4	1851.84	-236.9	1	5.78103	3.75	0.6	1	A.LTASNGCNWVECIQSL.S
step01.4892.4892.2	2.7412	0.3594	1	909.001	909.352	-386.3	1	6.35124	6.12	1	2	L.TASNGCNW.V
step01.11168.11168.2	3.5459	0.1563	0.968	1738.1	1738.75	-372.9	1	4.47723	3.75	0.87	3	L.TASNGCNWVECIQSL.S
step01.10673.10673.2	2.7748	0.1728	0.625	1730.57	1728.72	-91.3	24	4.39791	3.75	0.5	1	A.S(162.0528)NGCNWVECIQSL.S
step01.11330.11330.2	3.6425	0.2171	1	1892	1890.77	119.5	6	4.28908	3.75	0.714	1	A.S(324.1056)NGCNWVECIQSL.S
step01.11291.11291.2	2.9161	0.1656	0.939	1365.28	1365.59	-227.2	1	3.70953	3.75	0.882	1	N.GCNWVECIQSL.S
step01.11129.11129.2	2.3101	0.2205	0.938	1148.45	1148.54	-79.3	1	3.47789	3.75	0.857	1	C.NWVECIQSL.S
step01.7897.7897.2	3.4274	0.2623	1	1066.8	1065.52	257.3	1	5.46358	6.12	1	2	L.SISSGSCIAAL.A
step01.11157.11157.2	3.3237	0.2944	1	1378.6	1378.69	-66.9	1	5.87609	3.75	0.957	5	L.SISSGSCIAALAEL.G
step01.10910.10910.2	2.0468	0.0978	0.602	926.078	926.519	-476.3	1	3.20838	3.55	1	2	L.AELGLDVPL.D
step01.6928.6928.2	2.7733	0.1628	0.942	932.262	932.451	-202.3	1	4.67043	3.75	0.938	2	L.DLACIAAAGA.T
step01.7121.7121.2	3.5387	0.429	1	1205.53	1205.58	-40.1	1	7.01863	3.75	1	2	L.DLACIAAAGATAT.E
step01.7417.7417.2	3.9141	0.3838	1	1334.48	1334.63	-112.6	1	7.1266	3.55	0.913	1	L.DLACIAAAGATATE.Q
step01.7310.7310.2	3.518	0.3748	1	1462.98	1462.68	204.1	1	6.06605	3.55	0.8	2	L.DLACIAAAGATATEQ.C
step01.7421.7421.2	2.596	0.2264	0.94	1622.66	1622.71	-32.3	1	5.70396	3.55	0.654	1	L.DLACIAAAGATATEQC.N
step01.9530.9530.2	4.8859	0.4068	1	2102.63	2100.88	-123	1	7.26662	3.55	0.812	7	L.DLACIAAAGATATEQCNGCF.-
step01.9181.9181.3	4.7004	0.3544	1	2100.01	2100.88	-413.3	1	6.28077	3.55	0.737	4	L.DLACIAAAGATATEQCNGCF.-
step01.4328.4328.2	3.5087	0.3067	1	1234.4	1234.57	-137.6	1	8.55616	3.75	0.905	3	L.ACIAAAGATATEQ.C
step01.4388.4388.2	3.6128	0.3158	1	1394.47	1394.6	-95.3	1	6.77758	3.75	0.913	2	L.ACIAAAGATATEQC.N
step01.4300.4300.2	3.5515	0.4264	1	1508.97	1508.65	215	1	7.68836	3.75	0.826	1	L.ACIAAAGATATEQCN.G
step01.4383.4383.2	3.0247	0.3388	1	1565.51	1565.67	-99.5	1	5.58098	3.75	0.88	1	L.ACIAAAGATATEQCNG.C
step01.6997.6997.2	5.6591	0.3936	1	1873.82	1872.77	26.1	1	7.44458	3.75	0.793	8	L.ACIAAAGATATEQCNGCF.-
step01.6601.6601.3	4.0063	0.3943	1	1874.22	1872.77	240.9	1	6.93464	3.75	0.646	3	L.ACIAAAGATATEQCNGCF.-
step01.6388.6388.2	5.3181	0.3249	1	1803.3	1801.73	-241.9	1	7.41083	3.75	0.724	4	A.CIAAAGATATEQCNGCF.-
step01.6439.6439.3	2.9353	0.205	0.909	1802.73	1801.73	-0.9	2	5.20584	3.75	0.511	1	A.CIAAAGATATEQCNGCF.-
step01.5714.5714.2	4.8253	0.4343	1	1643.16	1641.7	278.6	1	8.68343	3.75	0.731	6	C.IAAAGATATEQCNGCF.-
step01.4842.4842.2	3.436	0.4026	1	1529.3	1528.62	-206.7	1	6.91122	3.75	0.714	7	I.AAAGATATEQCNGCF.-
step01.4724.4724.2	4.1544	0.3824	1	1458.36	1457.58	-154.7	2	8.13213	3.75	0.75	5	A.AAGATATEQCNGCF.-
step01.4299.4299.2	3.0692	0.2614	1	1088.09	1086.4	-293.7	1	5.27622	3.75	0.929	2	T.ATEQCNGCF.-
step01.3813.3813.2	2.1602	0.1357	0.925	913.9	914.313	-451.7	1	4.4305	3.75	0.9	1	T.EQCNGCF.-

## Sheet: Es.orientalis Cbp1
Locus	# of identical peptides	# of differing peptides
E_ori_Cbp1	30	91	0.772	101	9865	4.8	0.715722	4.91562	no description
Filename	XCorr	DeltCN	Conf%	ObsM+H+	CalcM+H+	PPM	SpR	Prob Score	pI	Ion%	#	Sequence
step01.9882.9882.2	2.6565	0.3582	1	1577.69	1577.83	-86.7	1	5.82582	8.8	0.8	2	P.GPKRSTAVASAIQEY.Q
step01.7271.7271.2	3.626	0.3036	1	1139.73	1139.56	146.8	1	6.49916	3.75	0.889	21	R.STAVASAIQEY.Q
step01.12362.12362.2	5.6977	0.474	1	1972.95	1971.97	-11.1	1	8.78739	4.46	0.857	9	R.STAVASAIQEYQAAAEKAY.N
step01.12699.12699.3	3.4193	0.4478	1	1972.95	1971.97	-7.8	1	8.20432	4.46	0.735	4	R.STAVASAIQEYQAAAEKAY.N
step01.13065.13065.2	1.7362	0.1087	0.712	2198.49	2199.09	-274.3	1	3.77287	4.46	0.548	1	R.STAVASAIQEYQAAAEKAYNL.A
step01.6745.6745.2	3.0991	0.2284	1	1052.29	1052.53	-224.1	1	4.82779	3.75	0.882	2	S.TAVASAIQEY.Q
step01.11984.11984.2	4.6024	0.4367	1	1884.64	1884.93	-156	1	8.49644	4.46	0.846	2	S.TAVASAIQEYQAAAEKAY.N
step01.11308.11308.2	4.0284	0.3599	1	1783.91	1783.89	14.7	1	6.76319	4.46	0.808	2	T.AVASAIQEYQAAAEKAY.N
step01.11006.11006.2	2.4374	0.2264	0.917	1712.67	1712.85	-103.1	1	3.95367	4.46	0.56	1	A.VASAIQEYQAAAEKAY.N
step01.10245.10245.2	3.4639	0.2951	1	1543.43	1542.74	-208.2	1	5.28568	4.46	0.826	4	A.SAIQEYQAAAEKAY.N
step01.7748.7748.2	3.2673	0.2789	1	1457.46	1455.71	-175.3	1	4.99688	4.46	0.85	3	S.AIQEYQAAAEKAY.N
step01.3895.3895.2	2.146	0.0487	0.546	853.451	851.426	21.6	1	3.91911	6.56	1	5	Y.QAAAEKAY.N
step01.11564.11564.2	5.0829	0.4818	1	2024.92	2023.92	-0.9	1	8.54984	4.14	0.667	2	Y.QAAAEKAYNLAIENGCDW.V
step01.9883.9883.2	2.5381	0.1	0.811	1190.5	1191.51	-850.5	1	4.79149	3.55	0.941	4	Y.NLAIENGCDW.V
step01.9852.9852.2	4.3395	0.4986	1	1523.85	1521.65	127.9	1	6.78408	3.55	0.773	4	Y.NLAIENGCDWVAC.A
step01.12521.12521.2	3.8407	0.3844	1	1835.91	1833.83	44	1	9.4027	3.55	0.63	4	Y.NLAIENGCDWVACAGAL.S
step01.8624.8624.2	2.3901	0.1384	0.809	1053.39	1053.5	-103.1	1	4.60931	6.12	0.889	2	W.VACAGALSASF.A
step01.4575.4575.2	2.4801	0.2289	1	919.952	920.414	-501.9	1	4.01796	3.75	1	2	F.AACGAAASEL.G
step01.4049.4049.2	2.5932	0.2168	0.667	1124.25	1124.47	-195.8	1	6.0992	3.75	0.889	1	F.AACGAAASELGM(15.9949).N
step01.4180.4180.2	3.3323	0.4099	1	1239.28	1238.51	-188	1	7.5195	3.75	0.85	2	F.AACGAAASELGM(15.9949)N.P
step01.4466.4466.2	2.7515	0.2518	1	1336.86	1335.57	220.5	1	5.23485	3.75	0.773	1	F.AACGAAASELGM(15.9949)NP.S
step01.10867.10867.2	1.6541	0.0374	0.333	1768.52	1767.75	-128.9	2	3.71227	3.75	0.429	1	L.ACVAAAGQVAESGCSGCL.-
step01.5494.5494.2	3.0832	0.3684	1	1696.36	1696.71	-204.2	1	6.5072	3.75	0.692	2	A.CVAAAGQVAESGCSGCL.-
step01.5081.5081.2	3.2952	0.385	1	1537.43	1536.68	-165.3	1	7.61671	3.75	0.708	2	C.VAAAGQVAESGCSGCL.-
step01.4637.4637.2	2.7136	0.2856	1	1437.02	1437.61	-407.7	1	5.16109	3.75	0.857	1	V.AAAGQVAESGCSGCL.-
step01.4502.4502.2	3.7308	0.3759	1	1366.5	1366.57	-53.7	1	7.80224	3.75	0.905	2	A.AAGQVAESGCSGCL.-

## Sheet: Es.pasteurianus_1
Locus	# of identical peptides	# of differing peptides
E_past1_Cbp1	10	16	0.569	102	10367	4.4	0.323394	2.70681	no description
Filename	XCorr	DeltCN	Conf%	ObsM+H+	CalcM+H+	PPM	SpR	Prob Score	pI	Ion%	#	Sequence
step01.1534.1534.2	2.312	0.0023	0.258	866.258	866.4	-164.4	1	4.10388	6.12	1	4	R.SNQVANAY.N
step01.8538.8538.2	1.6836	0.1339	0.273	1281.54	1280.57	-25.8	1	3.8986	6.12	0.647	1	R.SNQVANAYNNW.V
step01.7732.7732.2	1.6274	0.1488	0.481	930.724	931.427	-754.7	1	3.58913	3.75	0.833	1	Y.NNWVDAVN.S
step01.11607.11607.2	1.9774	0.1002	0.294	1164.98	1165.53	-470.9	1	3.50611	3.75	0.8	1	Y.NNWVDAVNSF.A
step01.7160.7160.2	3.2323	0.3974	1	1250.12	1250.57	-359.7	1	7.13168	3.75	0.818	1	C.SASAAACSAAAAEL.G
step01.11412.11412.2	2.4762	0.1905	0.857	1185.36	1185.59	-197.9	1	5.37259	3.75	0.8	1	L.GLNPAADLACIA.A
step01.14129.14129.2	3.1134	0.3601	1	2767.58	2766.26	114.3	1	5.84428	4.14	0.656	2	L.GLNPAADLACIAAVGATATEECRQCF.W
step01.14126.14126.3	2.8385	0.302	1	2766.35	2766.26	30.2	1	5.64271	4.14	0.542	1	L.GLNPAADLACIAAVGATATEECRQCF.W
step01.9935.9935.2	3.193	0.3052	1	2014.75	2014.88	-63.5	1	5.33977	4.46	0.897	2	L.ACIAAVGATATEECRQCF.W
step01.9916.9916.3	2.6104	0.3062	1	2014.89	2014.88	7.1	1	5.46203	4.46	0.5	2	L.ACIAAVGATATEECRQCF.W

## Sheet: Es.pasteurianus_2
Locus	# of identical peptides	# of differing peptides
E_past2_Cbp1	102	221	0.827	98	9522	4.8	0.747909	5.71429	no description
Filename	XCorr	DeltCN	Conf%	ObsM+H+	CalcM+H+	PPM	SpR	Prob Score	pI	Ion%	#	Sequence
step01.7881.7881.2	2.2404	0.1501	0.803	1447.4	1446.75	-248.8	11	4.5877	6.56	0.667	1	A.AAERQTTSEAKAAL.N
step01.8896.8896.2	3.717	0.4386	1	1840.4	1838.89	-268.6	1	8.40596	4.72	0.586	3	A.AAERQTTSEAKAALNDY.N
step01.7724.7724.2	2.9966	0.2499	1	1376.17	1375.72	327.4	1	4.81415	6.56	0.81	5	A.AERQTTSEAKAAL.N
step01.7730.7730.3	3.4652	0.1995	1	1377.48	1375.72	-179.6	2	4.57101	6.56	0.806	2	A.AERQTTSEAKAAL.N
step01.9152.9152.2	5.2397	0.4353	1	1768.5	1767.85	-201.6	1	8.44141	4.72	0.87	16	A.AERQTTSEAKAALNDY.N
step01.9002.9002.3	4.0267	0.3368	1	1769.22	1767.85	206.4	2	5.4732	4.72	0.75	6	A.AERQTTSEAKAALNDY.N
step01.16028.16028.3	7.7133	0.2565	1	3657.49	3655.73	-67.2	1	8.0807	4.73	0.667	12	A.AERQTTSEAKAALNDYNAAVDKIKTSAEAAGCDW.V
step01.7533.7533.2	3.56	0.305	1	1305.97	1304.68	221.6	1	5.09661	6.56	0.944	3	A.ERQTTSEAKAAL.N
step01.7793.7793.2	2.1733	0.33	1	1176.54	1175.64	-84.7	8	5.61518	9.08	0.667	2	E.RQTTSEAKAAL.N
step01.7586.7586.2	3.4683	0.428	1	1283.91	1283.61	230.7	1	6.7297	4.46	1	3	Q.TTSEAKAALNDY.N
step01.5981.5981.2	2.0528	0.165	0.866	791.196	790.431	-300.9	1	3.67799	6.56	1	1	T.TSEAKAAL.N
step01.7364.7364.2	3.5724	0.3776	1	1182.83	1182.56	227.5	1	6.95926	4.46	0.947	3	T.TSEAKAALNDY.N
step01.7172.7172.2	3.2391	0.3012	1	1081.47	1081.52	-41.9	1	5.68151	4.46	1	4	T.SEAKAALNDY.N
step01.14565.14565.3	4.1588	0.4051	1	2968.65	2969.39	-250.5	1	6.97402	4.57	0.514	1	T.SEAKAALNDYNAAVDKIKTSAEAAGCDW.V
step01.6758.6758.2	2.6559	0.2818	1	994.44	994.484	-44.3	1	4.81556	4.46	1	2	S.EAKAALNDY.N
step01.6989.6989.2	2.8541	0.2173	1	866.952	865.441	-572.7	2	4.66217	6.56	0.923	2	E.AKAALNDY.N
step01.8063.8063.2	3.8274	0.4247	1	1250.21	1250.64	-344.3	1	7.07248	6.56	1	2	L.NDYNAAVDKIK.T
step01.8222.8222.2	4.6547	0.4067	1	1354.19	1351.69	366.9	1	7.04564	6.56	1	4	L.NDYNAAVDKIKT.S
step01.9916.9916.2	4.1481	0.4739	1	1781.31	1780.87	245.4	1	8.07883	4.72	0.875	2	L.NDYNAAVDKIKTSAEAA.G
step01.10017.10017.2	4.2325	0.2955	1	1837.79	1837.89	-54.7	1	6.88759	4.72	0.792	3	L.NDYNAAVDKIKTSAEAAG.C
step01.12362.12362.2	7.4333	0.5468	1	2300.24	2299.03	91.1	1	10.0535	4.4	0.871	2	L.NDYNAAVDKIKTSAEAAGCDW.V
step01.12608.12608.3	2.8277	0.2647	1	2455.34	2455.12	89.2	1	5.17182	4.4	0.593	2	L.NDYNAAVDKIKTSAEAAGCDWVG.C
step01.12387.12387.2	4.2938	0.442	1	2615.51	2615.15	136.9	1	8.0294	4.4	0.645	1	L.NDYNAAVDKIKTSAEAAGCDWVGC.I
step01.12341.12341.3	4.7521	0.476	1	2616.5	2615.15	131.7	1	8.2871	4.4	0.565	2	L.NDYNAAVDKIKTSAEAAGCDWVGC.I
step01.13938.13938.3	4.7207	0.5079	1	2799.99	2799.27	-100	1	9.92674	4.4	0.615	2	L.NDYNAAVDKIKTSAEAAGCDWVGCIA.S
step01.16280.16280.2	5.3229	0.4099	1	3001.63	2999.39	78	1	9.06217	4.4	0.821	3	L.NDYNAAVDKIKTSAEAAGCDWVGCIASL.A
step01.12033.12033.2	6.3484	0.5253	1	2184.95	2184.99	-18	1	10.1057	4.4	1	2	N.DYNAAVDKIKTSAEAAGCDW.V
step01.16098.16098.2	4.9336	0.4204	1	2886.22	2885.34	-43.5	1	9.23115	4.4	0.8	1	N.DYNAAVDKIKTSAEAAGCDWVGCIASL.A
step01.16100.16100.3	6.2965	0.5322	1	2886.67	2885.34	113.2	1	8.88025	4.4	0.722	2	N.DYNAAVDKIKTSAEAAGCDWVGCIASL.A
step01.6881.6881.2	2.9253	0.1882	1	861.04	858.504	-550.7	8	4.03658	8.8	0.923	2	Y.NAAVDKIK.T
step01.7148.7148.2	2.8103	0.2337	1	959.427	959.552	-130.2	1	7.27871	8.8	1	2	Y.NAAVDKIKT.S
step01.6753.6753.2	3.1009	0.3352	1	1047.21	1046.58	-361.5	1	6.488	8.8	0.938	2	Y.NAAVDKIKTS.A
step01.7294.7294.2	3.7361	0.3515	1	1247.19	1246.66	-383.6	1	7.18133	6.56	0.947	2	Y.NAAVDKIKTSAE.A
step01.8038.8038.2	3.0601	0.2482	1	1389.87	1388.74	89	1	5.84699	6.56	0.842	2	Y.NAAVDKIKTSAEAA.G
step01.7976.7976.2	3.6419	0.2701	1	1445.68	1445.76	-56.5	1	7.52944	6.56	0.9	2	Y.NAAVDKIKTSAEAAG.C
step01.8076.8076.2	3.5726	0.3291	1	1720.08	1720.82	-425.7	1	6.08161	4.72	0.8	2	Y.NAAVDKIKTSAEAAGCD.W
step01.10366.10366.2	4.6044	0.3653	1	1909.09	1906.9	99.6	36	6.35806	4.72	0.519	1	Y.NAAVDKIKTSAEAAGCDW.V
step01.10978.10978.3	4.0146	0.4847	1	1907.7	1906.9	-106	1	8.44365	4.72	0.562	1	Y.NAAVDKIKTSAEAAGCDW.V
step01.11288.11288.2	5.0396	0.4821	1	2063.44	2062.99	218.4	1	7.6711	4.72	0.786	2	Y.NAAVDKIKTSAEAAGCDWVG.C
step01.10964.10964.2	6.5673	0.5133	1	2223.81	2223.02	-95.8	1	10.9659	4.72	0.964	4	Y.NAAVDKIKTSAEAAGCDWVGC.I
step01.10946.10946.3	3.9388	0.4552	1	2224.31	2223.02	132.3	1	9.0465	4.72	0.632	2	Y.NAAVDKIKTSAEAAGCDWVGC.I
step01.12863.12863.2	6.1181	0.5945	1	2407.31	2407.14	71.7	1	11.1863	4.72	0.964	1	Y.NAAVDKIKTSAEAAGCDWVGCIA.S
step01.12848.12848.3	4.624	0.4436	1	2409.57	2407.14	176.1	1	7.61968	4.72	0.689	4	Y.NAAVDKIKTSAEAAGCDWVGCIA.S
step01.15230.15230.2	5.7347	0.5066	1	2610.1	2607.25	-64.4	1	8.41596	4.72	0.885	3	Y.NAAVDKIKTSAEAAGCDWVGCIASL.A
step01.15190.15190.3	4.8866	0.4928	1	2610.03	2607.25	-90.8	1	9.15566	4.72	0.591	1	Y.NAAVDKIKTSAEAAGCDWVGCIASL.A
step01.15786.15786.2	3.729	0.4537	1	2678.74	2678.29	168.7	1	8.01786	4.72	0.679	2	Y.NAAVDKIKTSAEAAGCDWVGCIASLA.S
step01.15770.15770.3	5.4104	0.5412	1	2681.11	2678.29	-72.6	1	10.0863	4.72	0.582	1	Y.NAAVDKIKTSAEAAGCDWVGCIASLA.S
step01.16617.16617.2	3.4477	0.3703	1	2928.18	2928.39	-69	1	5.87914	4.72	0.71	1	Y.NAAVDKIKTSAEAAGCDWVGCIASLASY.T
step01.16850.16850.3	4.6965	0.0749	0.873	2930.36	2928.39	-12.1	1	8.2286	4.72	0.6	4	Y.NAAVDKIKTSAEAAGCDWVGCIASLASY.T
step01.10288.10288.2	5.6563	0.4698	1	1794.06	1792.85	115.2	1	8.53724	4.72	0.92	2	N.AAVDKIKTSAEAAGCDW.V
step01.14486.14486.2	3.9335	0.4414	1	2351.4	2351.14	111.9	1	7.19305	4.72	0.621	1	A.VDKIKTSAEAAGCDWVGCIASL.A
step01.9518.9518.2	4.5954	0.4458	1	1437.19	1436.68	-345	1	7.72872	6.56	1	2	D.KIKTSAEAAGCDW.V
step01.14474.14474.2	6.1378	0.5335	1	2138.32	2137.04	130.9	1	10.5129	6.56	0.833	2	D.KIKTSAEAAGCDWVGCIASL.A
step01.14459.14459.3	4.5297	0.3215	1	2138.41	2137.04	172.9	2	5.93039	6.56	0.537	2	D.KIKTSAEAAGCDWVGCIASL.A
step01.15299.15299.2	4.7229	0.4728	1	2217.28	2216.99	128.3	1	9.73761	4.46	0.8	1	I.KTSAEAAGCDWVGCIASLASY.T
step01.13587.13587.2	4.1578	0.5197	1	1667	1666.72	166.1	1	8.65443	3.55	0.92	2	T.SAEAAGCDWVGCIASL.A
step01.15038.15038.2	2.1919	0.1196	0.647	1901.85	1900.82	15.9	1	4.61654	3.55	0.607	2	S.AEAAGCDWVGCIASLASY.T
step01.14602.14602.2	3.8954	0.3142	1	1342.63	1341.61	11.6	1	7.52288	3.75	0.85	1	C.DWVGCIASLASY.T
step01.9836.9836.2	2.9161	0.2533	1	1040.89	1040.51	363.8	1	5.4566	6.12	0.938	2	W.VGCIASLASY.T
step01.5381.5381.2	2.5304	0.2197	0.993	1021.75	1020.48	258.3	6	5.25227	6.12	0.722	1	Y.TSACALAAAQG.G
step01.5375.5375.2	3.0046	0.1404	0.981	1078.91	1077.5	377.8	2	4.71337	6.12	0.789	1	Y.TSACALAAAQGG.I
step01.11612.11612.2	2.6432	0.3461	1	1484.07	1483.76	207.9	13	6.72557	3.75	0.636	1	L.AAAQGGINIPLDIAC.I
step01.14114.14114.2	3.7598	0.4444	1	1755.48	1754.91	-244.4	1	9.02321	3.75	0.731	2	L.AAAQGGINIPLDIACIAS.V
step01.15716.15716.2	3.3615	0.3979	1	2054.08	2053.07	2.2	4	6.88847	3.75	0.531	2	L.AAAQGGINIPLDIACIASVGAA.T
step01.15572.15572.2	4.975	0.4957	1	2155.68	2154.12	-210.3	1	9.71119	3.75	0.742	5	L.AAAQGGINIPLDIACIASVGAAT.S
step01.15510.15510.3	2.9356	0.2215	0.94	2242.38	2241.15	99.8	1	5.37953	3.75	0.579	2	L.AAAQGGINIPLDIACIASVGAATS.A
step01.15477.15477.3	3.4021	0.4174	1	2473.43	2472.22	84.3	1	6.87046	3.75	0.522	1	L.AAAQGGINIPLDIACIASVGAATSAC.G
step01.15621.15621.3	3.1044	0.3335	1	2529.56	2529.24	125	1	5.64186	3.75	0.5	2	L.AAAQGGINIPLDIACIASVGAATSACG.G
step01.15430.15430.3	4.0213	0.4233	1	2587.11	2586.27	-63.1	1	7.49334	3.75	0.5	2	L.AAAQGGINIPLDIACIASVGAATSACGG.C
step01.8078.8078.2	1.9015	0.1571	0.652	1147.9	1148.56	-577.5	3	4.84236	3.75	0.75	1	L.DIACIASVGAAT.S
step01.7890.7890.2	2.2736	0.3273	1	1235.79	1235.59	162.1	1	6.28239	3.75	0.818	2	L.DIACIASVGAATS.A
step01.8484.8484.2	4.2708	0.5158	1	1838.09	1837.79	162.8	1	8.19611	3.75	0.879	2	L.DIACIASVGAATSACGGCP.-
step01.6246.6246.2	4.04	0.4681	1	1539.83	1538.64	118.7	1	9.27318	6.12	0.786	2	A.CIASVGAATSACGGCP.-
step01.4612.4612.2	4.3233	0.4364	1	1267.12	1265.52	-320.9	1	7.89021	6.12	0.955	3	I.ASVGAATSACGGCP.-
step01.4317.4317.2	3.7072	0.4251	1	1194.03	1194.49	-382.4	1	7.95679	6.12	0.955	2	A.SVGAATSACGGCP.-

## Sheet: Ec>Hc G217B N-term residues
Locus	# of identical peptides	# of differing peptides
Ec>Hc G217B N-terminal residues switch	2	8	0.118	102	10383	4.8	0.0302211	0.3122	no description
Filename	XCorr	DeltCN	Conf%	ObsM+H+	CalcM+H+	PPM	SpR	Prob Score	pI	Ion%	#	Sequence
step01.10306.10306.2	4.2047	0.6151	1	1271.92	1271.63	233.5	1	12.9959	6.56	1	7	R.ATQVASAFADYK.N
step01.10428.10428.3	1.7147	0.2877	0.395	1273.78	1271.63	114.9	2	5.18419	6.56	0.545	1	R.ATQVASAFADYK.N
step01.5150.5150.2	2.259	0.229	0.984	723.781	723.367	571.7	1	5.68652	6.56	1	38	R.YNEAVK.V

[truncated: 7 more sheets: Ec>Hc G217B C-term residues, Ec>Hc G217B N-term helix, Ec>Hc G217B N-term and C-term, Ec>Pb03 N-term helix, Ec>Pb03 N-term residues, Ec>Pb03 C-term residues, Ec>Pb03 both N-term and C-term]
